# Supplementary material for: Optimized nitrogen rate, plant density, and irrigation level reduced ammonia emission and nitrate leaching on maize farmland in the oasis area of China
Source: PeerJ. 2022 Jan 19;10:e12762. doi: 10.7717/peerj.12762 (PMC8783566; doi:10.7717/peerj.12762)
Supplement: Supplemental Information 2 — NH3 sampling raw data of 2019 [file peerj-10-12762-s002.xlsx]

## Sheet: Sheet1
				2019 NH3	Emissions
		Treatment	30 days	60 days	90 days	120 days	150 days
		W1N0D1	0.061	0.602	0.012	0.089	0.128
			0.069	0.07	0.021	0.113	0.139
			0.067	0.071	0.02	0.144	0.138
		W1N0D2	0.07	0.065	0.029	0.13	0.128
			0.072	0.067	0.024	0.103	0.134
			0.077	0.065	0.012	0.122	0.136
		W1N0D3	0.062	0.098	0.02	0.105	0.132
			0.083	0.072	0.002	0.107	0.134
			0.063	0.079	0.017	0.108	0.125
		W1N1D1	0.098	0.044	0.014	0.101	0.131
			0.086	0.047	0.009	0.083	0.138
			0.057	0.064	0.016	0.105	0.129
		W1N1D2	0.077	0.069	0.019	0.103	0.132
			0.071	0.06	0.013	0.1	0.136
			0.078	0.068	0.019	0.109	0.129
		W1N1D3	0.086	0.068	0.009	0.09	0.135
			0.061	0.076	0.01	0.085	0.124
			0.078	0.062	0.016	0.107	0.136
		W1N2D1	0.076	0.084	0.009	0.101	0.13
			0.062	0.055	0.003	0.103	0.131
			0.086	0.066	0.019	0.09	0.128
		W1N2D2	0.072	0.075	0.015	0.083	0.135
			0.088	0.077	0.006	0.087	0.136
			0.089	0.047	0.019	0.1	0.128
		W1N2D3	0.086	0.061	0.004	0.089	0.128
			0.087	0.045	0.021	0.088	0.136
			0.088	0.07	0.026	0.089	0.288
		W2N0D1	0.065	0.077	0.029	0.13	0.125
			0.04	0.061	0.012	0.128	0.123
			0.037	0.066	0.024	0.112	0.126
		W2N0D2	0.049	0.074	0.093	0.133	0.131
			0.066	0.055	0.051	0.14	0.126
			0.025	0.092	0.041	0.108	0.133
		W2N0D3	0.063	0.072	0.044	0.114	0.132
			0.037	0.044	0.031	0.119	0.122
			0.093	0.077	0.113	0.12	0.138
		W2N1D1	0.097	0.062	0.087	0.123	0.121
			0.063	0.053	0.098	0.109	0.122
			0.052	0.065	0.079	0.125	0.126
		W2N1D2	0.041	0.062	0.064	0.113	0.128
			0.057	0.047	0.067	0.124	0.13
			0.044	0.052	0.069	0.131	0.133
		W2N1D3	0.066	0.053	0.088	0.126	0.127
			0.06	0.058	0.073	0.111	0.126
			0.068	0.069	0.074	0.104	0.131
		W2N2D1	0.06	0.068	0.089	0.115	0.125
			0.053	0.054	0.099	0.109	0.129
			0.062	0.064	0.086	0.174	0.139
		W2N2D2	0.051	0.039	0.088	0.097	0.129
			0.064	0.072	0.073	0.113	0.136
			0.064	0.096	0.071	0.12	0.129
		W2N2D3	0.063	0.066	0.081	0.096	0.125
			0.051	0.081	0.065	0.138	0.133
			0.061	0.067	0.072	0.114	0.132
