# Supplementary material for: Optimized nitrogen rate, plant density, and irrigation level reduced ammonia emission and nitrate leaching on maize farmland in the oasis area of China
Source: PeerJ. 2022 Jan 19;10:e12762. doi: 10.7717/peerj.12762 (PMC8783566; doi:10.7717/peerj.12762)
Supplement: Supplemental Information 3 — NO3 levels and accumulation at sampling [file peerj-10-12762-s003.xlsx]

## Sheet: Sheet1
	NO3							NO3							NO3							NO3							NO3
		30 days							60 days							90 days							120 days							150 days
	Treatment	0-30 cm	30-60cm	60-90cm	90-120cm	120-150 cm		Treatment	0-30 cm	30-60 cm	60-90 cm	90-120 cm	120-150 cm		Treatment	0-30 cm	30-60cm	60-90cm	90-120cm	120-150 cm		Treatment	0-30 cm	30-60cm	60-90cm	90-120cm	120-150 cm		Treatment	0-30 cm	30-60cm	60-90cm	90-120cm	120-150 cm
	W1N0D1	6.1	2	4	0.3	0.3		W1N0D1	1.2	2.7	0.4	0.6	0.3		W1N0D1	1.3	0.5	1.9	1.8	2.2		W1N0D1	0.5	0.7	0.6	1.7	0.3		W1N0D1	2.3	0.6	2.2	1.6	0.5
		9.2	2.1	2.4	2.7	0.5			5	2.4	0.6	0.3	2.7			5.5	1.6	0.5	0.8	0.9			0.4	1.8	1.3	1.3	2.7			0.2	0.4	0.9	2.1	1.2
		7.65	2.05	3.2	1.5	0.5			3.1	2.55	0.5	0.45	1.5			3.4	1.05	1.2	1.3	1.55			0.45	1.25	0.95	1.5	1.5			1.25	0.5	1.55	1.85	0.7
	W1N0D2	6.3	5.8	6.8	3.5	1.1		W1N0D2	3.4	4.7	1.1	2.2	3.5		W1N0D2	1.2	0.7	0.7	0.6	1.9		W1N0D2	2.1	0.4	0.7	1.5	3.5		W1N0D2	4.4	1.2	1.9	2.1	0.2
		6.5	4.6	4	7	1.6			2.7	4.1	1.8	0.4	7			0.1	0.6	0.2	0.4	1.1			1.1	0.4	0.4	1.4	7			2.2	1.6	1.1	1.5	0.45
		6.4	5.2	5.4	5.25	1.5			3.05	4.4	1.45	1.3	5.25			0.65	0.65	0.45	0.5	1.5			1.6	0.4	0.55	1.45	5.25			3.3	1.4	1.5	1.8	0.1
	W1N0D3	8.6	6.3	5.8	6	1.1		W1N0D3	2.7	1.5	1.1	0.9	6		W1N0D3	0.9	0.6	0.1	1.3	1.3		W1N0D3	1.3	1.1	1.7	1.2	6		W1N0D3	4.1	2.9	1.3	1.4	2.1
		5.2	2.7	2	1.3	0.9			1.4	0.4	0.9	0.6	1.3			1.1	1.4	2.1	1.4	0.4			0.3	0.2	1.2	1.5	1.3			3.8	1.7	0.4	1.8	1.1
		6.9	4.5	3.9	3.65	1			2.05	0.95	1	0.75	3.65			1	0.4	1.1	1.35	0.85			0.8	0.65	1.45	1.35	3.65			3.95	2.3	0.85	1.6	1.5
	W1N1D1	3.35	3.9	2.4	9.9	1.55		W1N1D1	1.45	2.2	1.85	1.1	9.9		W1N1D1	3.8	1	1.5	9	0.45		W1N1D1	3.4	3.1	2.25	8.4	9.9		W1N1D1	4.3	2.1	0.45	1.65	1.1
		3.6	3.2	2.4	9.2	1.5			1.3	1.5	1.5	0.4	9.2			5.9	1.1	1.1	8.4	0.4			3.5	4.7	2.1	9.9	9.2			2.8	1.2	0.4	1.8	1.9
		3.1	4.6	2.4	9.9	2.2			1.6	2.9	2.2	1.8	9.9			1.7	0.9	1.9	8.6	0.5			2.5	2.7	2.4	3.1	9.9			5.8	2.6	0.5	1.5	1.2
	W1N1D2	5.6	4.5	4.9	8.8	4.6		W1N1D2	4.6	2.25	6.8	3.8	8.8		W1N1D2	3.25	0.9	1.2	9.9	2.5		W1N1D2	0.95	1.15	1	9	8.8		W1N1D2	4.1	2.25	2.5	1.35	0.3
		6.2	4.3	3.6	8.3	7.1			6.3	3.2	7.1	4.9	8.3			5.1	1.1	0.3	8.1	0.9			1.7	0.8	0.5	9.2	8.3			3.7	2.9	0.9	1.6	2.1
		8.6	5.3	6.2	9.1	5.5			1.4	1.3	6.5	1.4	9.1			1.4	0.7	2.1	9.8	4.1			0.2	1.5	1.5	6.2	9.1			4.5	1.6	4.1	1.1	2.4
	W1N1D3	3.2	8.4	6.3	2.5	1.1		W1N1D3	7.2	1.8	1.1	1.6	2.5		W1N1D3	4.6	2.9	2.4	1.6	2.7		W1N1D3	3.1	2.7	0.7	0.7	2.5		W1N1D3	5.8	4.9	2.7	1.6	2.5
		4.3	2	4	3.4	0.4			1.2	2.7	0.4	0.6	3.4			1.3	1.7	2.5	1.8	2.2			0.5	0.7	0.6	0.9	3.4			2.3	0.6	2.2	1.8	0.1
		4	7.4	6.2	5.4	5.8			1.7	6.4	5.8	0.3	5.4			2.4	1.5	0.1	4.2	2.9			0.9	0.6	0.4	2.9	5.4			4.2	2.2	2.9	0.6	1.1
	W1N2D1	9.4	2.5	2.1	5.9	3.5		W1N2D1	6.1	0.6	4.9	1.4	5.9		W1N2D1	0.9	2.3	1.1	9.1	1.4		W1N2D1	2.9	1.7	0.7	2.2	5.9		W1N2D1	5.8	2.7	1.4	1.6	2.1
		7.5	1.5	4.5	6.2	0.4			2.1	2	0.4	0.8	6.2			1.8	2.3	2.1	8.1	0.4			3.8	2.5	1.6	0.5	6.2			4.9	2.3	0.4	1.4	1.6
		8.45	2	3.3	6.05	2.55			4.1	1.3	2.65	1.1	6.05			1.35	3.1	1.6	8.6	0.9			3.35	2.1	1.15	1.35	6.05			5.35	2.5	0.9	1.5	0.9
	W1N2D2	7.1	8.9	4.3	9.9	1.4		W1N2D2	1.1	8	1.4	0.7	9.9		W1N2D2	1.3	3.7	0.9	9.7	1.3		W1N2D2	4.9	2.1	0.9	1.7	9.9		W1N2D2	2.7	1.4	1.3	2.3	1.8
		6.5	5.4	2.7	8.3	0.6			2.6	2.4	0.8	0.2	8.3			4.8	3.7	1.8	9.5	2.2			1.3	2.7	1.3	3.7	8.3			5.5	4.3	2.2	1.9	1.35
		6.8	7.15	3.5	9.1	1.1			1.85	5.2	1.1	0.45	9.1			3.05	3.7	1.35	9.6	1.75			3.1	2.4	1.1	2.7	9.1			4.1	2.85	1.75	2.1	0.8
	W1N2D3	3.4	4.9	3.3	2.8	2.3		W1N2D3	3.3	5.6	2.3	4	2.8		W1N2D3	1.5	0.7	0.8	3.2	1.5		W1N2D3	0.6	0.9	0.3	0.3	2.8		W1N2D3	5.1	0.8	1.5	1.7	0.4
		1.7	8.6	8.1	4.8	1.7			3.1	1.7	1.6	0.2	4.8			0.5	4.7	0.4	2.3	0.6			4.7	2.4	4.8	0.7	4.8			5.7	1.9	0.6	1.8	0.6
		2.55	6.75	5.7	3.8	1.75			3.2	3.65	1.95	2.1	3.8			1	2.7	0.6	2.75	1.05			2.65	1.65	2.55	0.5	3.8			5.4	1.35	1.05	1.75	1.6
	W2N0D1	3.4	6.6	3.6	1.1	0.8		W2N0D1	0.6	1.3	0.9	0.7	1.1		W2N0D1	2.7	2.55	1.6	4.5	2.3		W2N0D1	1	0.2	1.3	0.7	1.1		W2N0D1	2.15	2.15	2.3	1.6	0.7
		4.6	9.5	1.7	3.3	0.8			0.5	2.3	0.9	0.7	3.3			3.9	1.7	0.7	3.1	2.4			0.7	1.6	2.4	1.8	3.3			1.4	1.9	2.4	1.7	2.5
		6.9	2.1	5.5	4.2	1.5			0.7	0.3	2.5	0.9	4.2			1.5	3.4	2.5	5.9	2.2			1.2	1.4	0.2	0.4	4.2			2.9	2.4	2.2	1.5	1.4
	W2N0D2	4.4	5.4	4.1	3.4	1.2		W2N0D2	4.1	1.4	1.2	2	3.4		W2N0D2	2.5	2.15	1.4	1.55	2.15		W2N0D2	1.15	0.7	1.25	0.65	3.4		W2N0D2	2.1	3.55	2.15	1.65	2.3
		2.1	8.4	6.2	2.7	0.6			3.1	1.7	0.6	1.5	2.7			2.8	3.1	2.3	2.4	1.8			0.5	0.3	1.9	0.8	2.7			1.5	4.9	1.8	1.6	0.5
		3.5	3.7	2	3	0.7			5.1	1.1	0.7	2.5	3			2.2	1.2	0.5	0.7	2.5			1.8	1.7	0.6	0.5	3			2.7	2.2	2.5	1.7	0.8
	W2N0D3	6.5	3.75	2	3.3	1.1		W2N0D3	1.4	1.5	1.1	0.6	3.3		W2N0D3	1.95	2.65	0.8	0.35	2.15		W2N0D3	1.6	1.2	2.2	1.3	3.3		W2N0D3	2.55	1.3	2.15	1.35	1.1
		3.1	3.8	2	2.6	0.2			1.3	1.8	0.1	0.8	2.6			1.6	1.7	1.1	0.5	2.1			1.8	1.6	2.5	2.1	2.6			1.3	1.4	2.1	0.2	0.5
		2.3	3.7	2	1.7	0.5			1.5	1.2	0.5	0.4	1.7			2.3	3.6	0.5	0.2	2.2			1.4	0.8	1.8	0.5	1.7			3.8	1.2	2.2	2.5	0.7
	W2N1D1	7.8	7	58	4.1	2.6		W2N1D1	2.3	2.5	2.7	8.3	4.1		W2N1D1	6.3	5.4	0.7	1.1	2.4		W2N1D1	4.5	4.1	3.9	2.5	4.1		W2N1D1	4.4	3.9	2.4	0.1	3.3
		7.8	7.5	6.3	6.1	1.3			1.1	0.3	1.3	9.6	6.1			3.4	3.9	3.3	1.4	1.2			1.3	0.2	2.8	0.8	6.1			1.3	1.2	1.2	0.7	2
		7.8	7.25	32.15	3.4	2			1.7	1.4	2	8.95	3.4			4.85	4.65	2	1.25	1.8			2.9	2.15	3.35	1.65	3.4			2.85	2.55	1.8	0.4	3.4
	W2N1D2	3.7	9.8	7.5	4.5	0.9		W2N1D2	0.9	0.8	0.9	9.4	4.5		W2N1D2	5.7	4.7	3.4	0.9	0.6		W2N1D2	3.3	1.2	1.1	0.5	4.5		W2N1D2	5.6	1.3	0.6	0.4	2.7
		1.4	8.4	6.4	3.6	0.7			6.2	4.6	0.7	8.6	3.6			1.9	2.8	2.7	1.7	1.4			3.2	3.4	3.4	0.9	3.6			5.9	4.9	1.4	1.4	3.05
		2.55	9.1	6.95	4.05	0.8			3.55	2.7	0.8	9	4.05			3.8	3.75	3.05	1.3	1			3.25	2.3	2.25	0.7	4.05			5.75	3.1	1	0.9	0.6
	W2N1D3	2.7	5.2	9.5	1.7	2.3		W2N1D3	1.8	1.1	2.3	1.4	1.7		W2N1D3	6.7	1.7	0.6	1.1	2.3		W2N1D3	1.9	2.7	0.8	1.1	1.7		W2N1D3	2.6	3.1	2.3	0.5	2.5
		6.1	5.7	7.6	3.1	1.1			5.3	5.5	1.1	1.5	3.1			4.1	3.5	2.5	6.4	3.2			1.4	2.6	1.1	1.6	3.1			4.8	1.6	3.2	0.2	5.9
		4.4	5.45	8.55	1.1	1.7			3.55	3.3	1.7	1.45	1.1			5.4	4	5.9	5.8	2.75			1.65	2.65	0.95	1.4	1.1			3.7	2.35	2.75	0.35	5.6
	W2N2D1	6.7	2.9	8.5	9.9	1.65		W2N2D1	4.35	3.4	1.75	9	9.9		W2N2D1	6.2	2.7	5.6	7.2	2.85		W2N2D1	4.05	0.9	1.05	0.3	9.9		W2N2D1	4.25	3.2	2.85	1.7	6.2
		5.6	3.4	7.5	8.3	1.2			3.7	4.1	1.2	9.3	8.3			8.9	5.3	6.2	3.3	2.3			4.3	1.2	1.4	2.1	8.3			3.8	4.1	2.3	1.6	5.9
		5.5	2.4	3.9	9.7	2.3			5	3.4	2.3	8.3	9.7			7.55	4	5.9	5.25	3.4			3.8	0.6	0.7	1.8	9.7			4.7	2.3	3.4	1.8	1.85
	W2N2D2	4.5	3.2	4.3	2.3	2.15		W2N2D2	5.45	2.25	2.15	8.9	2.3		W2N2D2	5.35	2.6	1.85	4.85	3.7		W2N2D2	3.85	3.35	3.4	2.2	2.3		W2N2D2	1.95	2.8	3.7	1.65	1.1
		5.7	4.3	9.7	8.8	1.9			4.3	2	1.9	8.5	8.8			8.4	3.1	1.1	5.5	3.9			4.8	3.2	3.7	2.3	8.8			2.6	4.9	3.9	1.8	2.6
		3.3	2.1	2.6	6.8	2.4			6.6	2.5	2.4	8.6	6.8			2.3	2.1	2.6	4.2	3.5			2.9	3.5	3.8	2.1	6.8			1.3	4.3	3.5	1.5	5.3
	W2N2D3	3.95	6	7.2	7.05	4.7		W2N2D3	3.2	7.6	4.9	5.65	7.05		W2N2D3	6.05	2.8	5.3	6.45	3.25		W2N2D3	4.8	2	3.2	2.05	7.05		W2N2D3	3.1	3.95	3.25	2.2	3.8
		2.3	8.9	6.9	9.2	3.3			1.7	8.6	3.5	2.4	9.2			4.3	1.4	3.8	6.7	3.7			1.3	1.8	3.4	3.3	9.2			3.1	4.5	3.7	2.4	6.8
		5.6	3.1	4.4	4.9	6.1			4.7	7.8	6.3	8.9	4.9			7.8	4.2	6.8	6.2	2.8			4.8	2.2	3.3	0.8	4.9			3.1	3.4	2.8	1.9	4.68
