# Supplementary material for: Optimized nitrogen rate, plant density, and irrigation level reduced ammonia emission and nitrate leaching on maize farmland in the oasis area of China
Source: PeerJ. 2022 Jan 19;10:e12762. doi: 10.7717/peerj.12762 (PMC8783566; doi:10.7717/peerj.12762)
Supplement: Supplemental Information 4 — NO3 levels at sampling in 2019 [file peerj-10-12762-s004.xlsx]

## Sheet: Sheet1
		NO3							NO3							NO3							NO3							NO3
			30 days	60 days	90 days	120 days	150 days			30 days	60 days	90 days	120 days	150 days			30 days	60 days	90 days	120 days	150 days			30 days	60 days	90 days	120 days	150 days			30 days	60 days	90 days	120 days	150 days
		Treatment	0-30 cm	30-60cm	60-90cm	90-120cm	120-150 cm		Treatment	0-30 cm	30-60cm	60-90cm	90-120cm	120-150 cm		Treatment	0-30 cm	30-60cm	60-90cm	90-120cm	120-150 cm		Treatment	0-30 cm	30-60cm	60-90cm	90-120cm	120-150 cm		Treatment	0-30 cm	30-60cm	60-90cm	90-120cm	120-150 cm
		W1N0D1	5.61	8.07	6.11	3.97	6.63		W1N0D1	5.61	8.26	9.94	5.48	6.11		W1N0D1	6.63	7.74	8.29	7.82	3.1		W1N0D1	2.24	5.16	3.38	2.01	6.63		W1N0D1	7.44	3.05	3.1	2.93	7.82
			6.45	9.07	6.13	4.82	5.95			9.02	6.03	7.72	3.52	6.13			5.95	4.5	5.09	7.45	3.94			5.03	4.31	2.77	3.88	5.95			7.14	5.61	3.94	3.54	7.45
			6.03	8.57	6.12	4.395	6.29			7.315	7.145	8.83	4.5	6.12			6.29	6.12	6.69	7.635	3.52			3.635	4.735	3.075	2.945	6.29			7.29	4.33	3.52	3.235	7.635
		W1N0D2	2.71	1.94	6.83	3.32	8.4		W1N0D2	7.98	6.09	4.66	3.14	6.83		W1N0D2	8.4	5.12	9.64	6.64	3.33		W1N0D2	4.55	5.36	5.01	4.17	8.4		W1N0D2	7.53	6.19	3.33	3.47	6.64
			5.96	2.5	7.2	5.02	4.4			8.64	7.68	7.34	5.35	7.2			4.4	2.62	8.66	7.57	2.46			4.09	5.2	8.06	7.9	4.4			8.01	6.32	2.46	2.2	7.57
			4.335	2.22	7.015	4.17	6.4			8.31	6.885	6	4.245	7.015			6.4	3.87	9.15	7.105	2.895			4.32	5.28	6.535	6.035	6.4			7.77	6.255	2.895	2.835	7.105
		W1N0D3	3.58	2.94	6.33	4.7	2.76		W1N0D3	8.45	4.58	9.69	5.72	6.33		W1N0D3	2.76	2.68	2.15	1.93	2.85		W1N0D3	6.99	3.96	5.28	6.26	2.76		W1N0D3	7.49	6.82	2.85	3.42	1.93
			3.21	2.47	3.08	4.14	5.83			5.33	7.64	5.41	6.56	3.08			5.83	2.45	5.25	9.22	3.58			4.52	6.99	1.63	5.45	5.83			7.05	6.59	3.58	3.72	9.22
			3.395	2.705	4.705	4.42	4.295			6.89	6.11	7.55	6.14	4.705			4.295	2.565	3.7	5.575	3.215			5.755	5.475	3.455	5.855	4.295			7.27	6.705	3.215	3.57	5.575
		W1N1D1	5.53	6.92	5.07	4.79	6.1		W1N1D1	4.29	5.12	4.54	6.37	5.07		W1N1D1	6.1	5.97	5.76	5.31	1.92		W1N1D1	5.2	6.57	3.31	1.99	6.1		W1N1D1	4.58	3.71	1.92	2.02	5.31
			7.38	3.14	5.03	4.05	6.62			7.2	4.36	2.53	8.23	5.03			6.62	5.41	9.59	6.79	4.44			1.55	0.04	4.31	3.8	6.62			7.91	6.26	4.44	4.02	6.79
			6.455	5.03	5.05	4.42	6.36			5.745	4.74	3.535	7.3	5.05			6.36	5.69	7.675	6.05	3.18			3.375	3.305	3.81	2.895	6.36			6.245	4.985	3.18	3.02	6.05
		W1N1D2	5.63	4.01	4.94	4.51	9.15		W1N1D2	5.12	4.86	5.09	2.33	4.94		W1N1D2	9.15	2.78	4.84	1	1.41		W1N1D2	8.92	9.14	1.32	1.13	9.15		W1N1D2	8.02	6.14	1.41	1.54	1
			3.46	3.6	4.63	6.42	4.56			7.86	4.83	5.17	8.2	4.63			4.56	1.74	2.17	3.17	3.03			2.96	9.01	5.27	6.99	4.56			5.61	7.69	3.03	1.39	3.17
			4.545	3.805	4.785	5.465	6.855			6.49	4.845	5.13	5.265	4.785			6.855	2.26	3.505	2.085	2.22			5.94	9.075	3.295	4.06	6.855			6.815	6.915	2.22	1.465	2.085
		W1N1D3	6.56	5.02	4.36	4.44	2.98		W1N1D3	5.97	4.93	7.02	5.87	4.36		W1N1D3	2.98	3.65	4.27	2.91	6.47		W1N1D3	7.7	5.54	3.84	1.02	2.98		W1N1D3	6.39	3.59	6.47	1.48	2.91
			2.72	7.52	5.28	3.64	4			5.55	8.19	7.37	5.22	5.28			4	2.48	6.69	7.67	3.34			5.07	5.37	5.45	1.52	4			2.64	4.82	3.34	3.86	7.67
			4.64	6.27	4.82	4.04	3.49			5.76	6.56	7.195	5.545	4.82			3.49	3.065	5.48	5.29	4.905			6.385	5.455	4.645	1.27	3.49			4.515	4.205	4.905	2.67	5.29
		W1N2D1	4.78	6.96	5.55	2.03	1.15		W1N2D1	7.5	6.47	3.23	2.7	5.55		W1N2D1	1.15	5.19	9.04	5.65	5.29		W1N2D1	7.51	5.33	4.12	0.27	1.15		W1N2D1	5.15	2.67	5.29	6.08	5.65
			3	5.57	4.03	2.76	1.04			9.69	3.16	6.08	4.57	4.03			1.04	6.16	6.74	2.16	9.92			8.16	2.52	4.71	5.38	1.04			9.21	4.98	9.92	5.52	2.16
			3.89	6.265	4.79	2.395	1.095			8.595	4.815	4.655	3.635	4.79			1.095	5.675	7.89	3.905	7.605			7.835	3.925	4.415	2.825	1.095			7.18	3.825	7.605	5.8	3.905
		W1N2D2	1.53	5.32	4.96	4.14	4.09		W1N2D2	8.41	9.17	5.59	2.33	4.96		W1N2D2	4.09	1.82	9.88	5.44	7.85		W1N2D2	2.49	5.41	6.01	2.91	4.09		W1N2D2	7.74	2.08	7.85	3.22	5.44
			3.71	3.19	3.61	1.09	3.97			6.21	5.2	0.74	6.36	3.61			3.97	1.2	3.79	3.7	6.5			7.41	4.78	4.48	2.66	3.97			6.57	8.68	6.5	5.63	3.7
			2.62	4.255	4.285	2.615	4.03			7.31	7.185	3.165	4.345	4.285			4.03	1.51	6.835	4.57	7.175			4.95	5.095	5.245	2.785	4.03			7.155	5.38	7.175	4.425	4.57
		W1N2D3	9.11	4.6	5.91	6.41	3.73		W1N2D3	5.66	4.81	7.89	3.58	5.91		W1N2D3	3.73	2.39	3.88	6.93	6.9		W1N2D3	3.93	3.39	3.3	7.77	3.73		W1N2D3	2.02	2.91	6.9	3.24	6.93
			8.76	4.67	5.49	7.21	3.28			6.65	6.22	5.95	8.14	5.49			3.28	3.48	8.22	6.59	8.66			4.64	1.84	7.07	9.79	3.28			8.04	1.81	8.66	1.69	6.59
			8.935	4.635	5.7	6.81	3.505			6.155	5.515	6.92	5.86	5.7			3.505	2.935	6.05	6.76	7.78			4.285	2.615	5.185	8.78	3.505			5.03	2.36	7.78	2.465	6.76
		W2N0D1	9.45	0.67	0.55	0.65	8.4		W2N0D1	9.04	8.19	8.84	9.99	0.55		W2N0D1	8.4	7.25	7.56	8.11	5.58		W2N0D1	5.31	5.31	8.12	8.26	8.4		W2N0D1	7.54	6.64	5.58	3.41	8.11
			2.31	0.75	0.41	4.53	5.98			1.62	7.43	7.49	9.88	0.41			5.98	8.52	6.13	3.98	5.77			7.25	2.37	2.17	5.5	5.98			7.87	7.91	5.77	6.37	3.98
			5.88	0.71	0.48	2.59	7.19			5.33	7.81	8.165	9.935	0.48			7.19	7.885	6.845	6.045	5.675			6.28	3.84	5.145	6.88	7.19			7.705	7.275	5.675	4.89	6.045
		W2N0D2	9.78	7.25	5.2	3.35	1.13		W2N0D2	2.43	9.53	1.48	9.79	5.2		W2N0D2	1.13	6.64	8.89	2.47	5.63		W2N0D2	6.18	6.14	3.32	3.57	1.13		W2N0D2	8.21	6.62	5.63	3.81	2.47
			6.75	5.54	5.16	5.15	2.13			2.5	6.32	7.75	4.14	5.16			2.13	1.25	1.11	8.88	6.88			7.22	5.84	4.43	7.28	2.13			7.83	9.24	6.88	3.11	8.88
			8.265	6.395	5.18	4.25	1.63			2.465	7.925	4.615	6.965	5.18			1.63	3.945	5	5.675	6.255			6.7	5.99	3.875	5.425	1.63			8.02	7.93	6.255	3.46	5.675
		W2N0D3	6.54	7.28	5.98	3.41	6.37		W2N0D3	3.39	9.53	8.69	4.93	5.98		W2N0D3	6.37	9.32	4.38	2.1	5.13		W2N0D3	5.33	3.15	5.81	8.89	6.37		W2N0D3	9.57	8.34	5.13	2.42	2.1
			6.8	6.64	4.09	3.6	5.51			6.97	5.86	6.87	2.91	4.09			5.51	1.22	3.42	2.52	1.95			6.92	4.34	4.27	3.97	5.51			1.47	9.94	1.95	3.62	2.52
			6.67	6.96	5.035	3.505	5.94			5.18	7.695	7.78	3.92	5.035			5.94	5.27	3.9	2.31	3.54			6.125	3.745	5.04	6.43	5.94			5.52	9.14	3.54	3.02	2.31
		W2N1D1	0.72	2.78	3.89	4.74	8.4		W2N1D1	0.04	3.32	9.05	6.9	3.89		W2N1D1	8.4	2.28	8.59	4.69	5.21		W2N1D1	2.4	4.47	7.95	3.44	8.4		W2N1D1	8.01	8.51	5.21	3.57	4.69
			9.36	3.74	3.89	4.6	7.84			8.03	7.02	6.53	1.57	3.89			7.84	7.86	6.16	1.48	6.71			1.34	7.56	3.21	1.39	7.84			9.53	8.94	6.71	4.75	1.48
			5.04	3.26	3.89	4.67	6.62			4.035	5.17	7.79	4.235	3.89			6.62	5.07	7.375	3.085	5.96			1.87	6.015	5.58	2.415	6.62			8.77	8.725	5.96	4.16	3.085
		W2N1D2	2.01	5.84	5.92	3.72	3.43		W2N1D2	1.74	2.54	3.68	2.67	5.92		W2N1D2	3.43	5.49	4.26	6.15	6.73		W2N1D2	1.5	2.74	2.04	9.13	3.43		W2N1D2	7.86	2.54	6.73	9.72	6.15
			8.85	5.34	6.41	5.14	5.28			7.57	1.82	4.78	3.69	6.41			5.28	3.45	6.52	3.97	5.5			3.6	5.32	2.02	6.34	5.28			3.33	3.66	5.5	6.93	3.97
			5.43	5.59	6.165	4.43	4.355			4.655	2.18	4.23	3.18	6.165			4.355	4.47	5.39	5.06	6.115			2.55	4.03	2.03	7.735	4.355			5.595	3.1	6.115	8.325	5.06
		W2N1D3	6.3	2.44	5.97	5.08	7.93		W2N1D3	5.73	0.54	3.63	5.82	5.97		W2N1D3	7.93	7.13	3.74	3.46	4.32		W2N1D3	1.88	1.59	9.12	6.77	7.93		W2N1D3	9.4	1.77	4.32	3.71	3.46
			2.93	4.48	4.86	5.87	6.19			7.77	1.59	1.78	2.58	4.86			6.19	4.33	4.32	3.17	7.97			2.6	2	3.68	1.14	6.19			8.12	8.44	7.97	4.97	3.17
			4.615	3.46	5.415	5.475	7.06			6.75	1.065	2.705	4.2	5.415			7.06	5.73	4.03	3.315	6.145			2.24	1.795	6.4	3.955	7.06			8.76	5.105	6.145	4.34	3.315
		W2N2D1	6.7	6.2	6.62	4.71	6.99		W2N2D1	2.47	7.41	6.75	2.28	6.62		W2N2D1	6.99	5.47	3.18	2.66	8.98		W2N2D1	4.72	2.97	0.21	1.44	6.99		W2N2D1	7.78	8.49	8.98	7.92	2.66
			5.69	6.85	4.83	5.92	5.79			9.18	3.96	5.78	2.32	4.83			5.79	3.3	2.52	2.72	3.69			7.17	5.68	2.16	1.32	5.79			4.14	6.32	3.69	4.7	2.72
			6.195	6.525	5.725	5.315	6.39			5.825	5.685	6.265	2.3	5.725			6.39	4.385	2.85	2.69	6.335			5.945	4.325	1.185	1.38	6.39			5.96	7.405	6.335	6.31	2.69
		W2N2D2	3.89	1.08	6.93	6.26	5.89		W2N2D2	1.96	8.42	2.18	9.08	6.93		W2N2D2	5.89	5.03	4.31	1.13	5.42		W2N2D2	8.83	8.9	4.51	5.62	5.89		W2N2D2	8.37	1.26	5.42	4.24	1.13
			3.61	2.96	6.51	8.46	3.79			3.41	2.5	1.11	5.12	6.51			3.79	5.01	2.35	2.22	3.72			2.3	9.38	7.85	7.25	3.79			5	1.86	3.72	1.01	2.22
			3.75	2.02	6.72	7.36	4.84			2.685	5.46	1.645	7.1	6.72			4.84	5.02	3.33	1.675	4.57			5.565	9.14	6.18	6.435	4.84			6.685	1.56	4.57	2.625	1.675
		W2N2D3	3.12	3.09	9.03	5.71	4.43		W2N2D3	1.33	5.57	7.67	7.24	9.03		W2N2D3	4.43	4.31	2.45	1.08	1.86		W2N2D3	8.9	7.28	8.28	4.01	4.43		W2N2D3	4.71	2.55	1.86	2.8	1.08
			4.27	9.91	7.28	5.4	6.07			8.8	3.16	8.71	4.74	7.28			6.07	4.38	3.57	2.76	7.95			6.35	7.41	6.59	3.45	6.07			7.3	5.15	7.95	5.01	2.76
			3.695	6.5	8.155	5.555	5.25			5.065	4.365	8.19	5.99	8.155			5.25	4.345	3.01	1.92	4.905			7.625	7.345	7.435	3.73	5.25			6.005	3.85	4.905	3.905	1.92
